# Supplementary material for: Whole-lesion apparent diffusion coefficient histogram analysis: significance in T and N staging of gastric cancers
Source: BMC Cancer. 2017 Oct 2;17:665. doi: 10.1186/s12885-017-3622-9 (PMC5625824; doi:10.1186/s12885-017-3622-9)
Supplement: Supplementary file 2 — The values of ADC parameters and T/N stages of each patient. (XLS 25 kb) [file 12885_2017_3622_MOESM2_ESM.xls]

## Sheet: Sheet1
No.	T	N	ADCmean	ADCmin	ADCmax	p5th	p10th	p25th	p50th	p75th	p90th
1	3	3	1444.14	468	3471	834	922	1123	1401	1701	2002
2	1	0	1640.43	1066	2336	1301	1331	1430	1542	1799	2117
3	3	0	1681.54	399	3008	1052	1220	1430	1678	1901	2172
4	3	x	1790.82	262	3088	1118	1358	1564	1775	2023	2260
5	2	3	1872.87	1000	2928	1449	1529	1680	1852	2046	2224
6	2	3	2186.59	132	3247	988	1333	1657	2364	2688	2911
7	2	1	1298.27	558	3625	829	871	982	1196	1513	1843
8	1	0	1936.42	850	3342	1302	1443	1669	1883	2194	2493
9	2	0	1802.07	791	3103	1368	1451	1600	1770	1969	2188
10	1	0	1464.54	442	2178	979	1109	1263	1481	1655	1847
11	3	0	1991.24	692	3569	1246	1426	1684	1966	2270	2610
12	3	3	1137.06	255	3235	756	820	923	1065	1264	1566
13	2	0	2315.3	1735	3150	1860	1987	2046	2254	2554	2788
14	4	3	1330.49	698	3102	893	980	1114	1308	1501	1718
15	3	3	1563.72	207	3374	1026	1129	1326	1536	1773	2033
16	4	3	1483.61	462	2828	1052	1149	1284	1449	1659	1871
17	1	0	1977.25	447	3240	1416	1605	1773	1970	2165	2432
18	3	3	1240.19	33	2364	753	932	1080	1212	1412	1622
19	1	1	1781.36	671	3009	1317	1425	1574	1762	1949	2151
20	2	2	1671.67	532	2539	937	1142	1454	1700	1971	2141
21	2	3	1578.43	265	3799	869	1034	1271	1518	1835	2171
22	3	1	1238.18	25	3014	742	824	960	1163	1481	1772
23	3	3	1663.52	382	3343	1178	1260	1430	1634	1859	2095
24	3	1	1360.88	386	3595	928	1007	1140	1318	1532	1747
25	3	3	1323.3	356	2276	923	1023	1142	1290	1486	1696
26	3	3	1473.34	311	3653	913	1004	1159	1361	1695	2117
27	4	3	1547.42	532	3463	1005	1069	1233	1494	1771	2102
28	3	3	1228.49	465	3539	743	813	963	1156	1441	1718
29	3	2	1660.87	557	3960	1018	1088	1287	1574	1960	2352
30	4	x	1572.78	22	3871	1048	1122	1265	1494	1797	2146
31	3	3	2051.27	927	3851	1479	1600	1813	2020	2239	2561
32	3	2	1500.28	425	3609	1067	1143	1280	1412	1621	1957
33	3	1	1566.3	396	2957	915	1028	1306	1597	1823	2024
34	1	0	1573.21	548	2775	1015	1115	1267	1580	1848	2073
35	3	3	1759.57	858	3595	1136	1260	1432	1676	1986	2410
36	4	1	1138.75	536	2504	738	797	895	1029	1327	1673
37	3	3	1345.72	324	3204	841	911	1087	1313	1550	1812
38	4	x	1489.73	566	3548	991	1054	1179	1379	1716	2086
39	2	2	1655.85	524	3149	1061	1237	1419	1642	1863	2116
40	3	0	1897.63	384	3051	1364	1498	1705	1922	2111	2270
41	3	3	1552.96	642	3101	1118	1186	1319	1509	1759	1995
42	4	x	1495.2	151	4317	1054	1113	1220	1399	1652	2017
43	3	0	1947.77	830	3739	1365	1477	1663	1903	2189	2484
44	1	1	2199.6	993	4578	1524	1636	1815	2100	2479	2910
45	3	3	1895.65	324	3687	1408	1491	1634	1827	2106	2401
46	3	3	1572.46	240	3535	1119	1178	1308	1509	1751	2040
47	4	x	1311.26	599	2872	844	906	1050	1232	1527	1827
48	1	0	1827.75	1200	3436	1349	1431	1599	1777	2022	2253
49	3	2	1953.89	867	3672	1317	1448	1653	1947	2192	2499
50	4	3	1786.89	853	4250	1167	1283	1474	1745	2037	2333
51	1	2	1660.12	219	4167	919	1044	1302	1605	1947	2341
52	3	3	1198.71	311	3297	725	787	908	1127	1423	1710
53	3	3	2097.45	717	3888	1296	1427	1676	2014	2473	2945
54	1	0	1668.97	1020	2823	1239	1303	1445	1606	1752	2241
55	3	2	1415.23	745	3145	1002	1059	1162	1336	1615	1872
56	3	2	1846.96	568	4072	987	1108	1366	1795	2217	2710
57	3	3	1207.78	273	3575	698	784	928	1135	1437	1746
58	3	1	1520.76	437	3502	957	1025	1194	1443	1777	2110
59	2	0	1884.7	728	3308	1272	1422	1641	1860	2099	2370
60	4	3	1479.07	210	4318	746	891	1117	1328	1656	2318
61	3	2	1477.61	877	2444	1009	1060	1200	1420	1722	1956
62	3	0	1333.77	512	2994	803	901	1059	1311	1564	1794
63	4	3	1606.76	810	3453	1188	1255	1368	1516	1794	2074
64	3	1	1685.38	432	2615	1290	1374	1507	1654	1837	2066
65	4	x	1297.87	520	3953	839	901	1000	1180	1528	1870
66	4	x	1403.35	391	3715	845	948	1179	1376	1599	1870
67	4	x	1411.55	389	2804	976	1036	1162	1351	1642	1879
68	4	x	1575.75	466	3395	1101	1179	1326	1528	1784	2038
69	4	3	1378.67	390	3664	911	1013	1149	1334	1552	1794
70	3	2	1595.51	888	3204	1147	1224	1379	1563	1749	1969
71	3	1	1712.33	512	3953	1035	1106	1257	1596	2057	2486
72	2	3	1641.29	380	3278	1112	1233	1412	1606	1826	2097
73	3	2	2057.01	909	3621	1312	1487	1779	2090	2343	2555
74	1	0	2077.52	836	3859	1385	1492	1700	2013	2335	2795
75	3	1	1829.73	1086	3719	1333	1441	1629	1797	2001	2218
76	3	3	1459.89	522	3577	1041	1117	1252	1385	1590	1905
77	1	0	1973.77	772	3475	1436	1592	1742	1941	2162	2413
78	4	3	1671.88	820	3088	1149	1241	1389	1630	1928	2146
79	3	0	1682.95	657	3527	1068	1154	1372	1637	1931	2241
80	4	3	1570.59	370	3555	1042	1114	1257	1484	1798	2182
